# Supplementary material for: Impact of robotic-assisted and video-assisted sympathetic nerve reconstruction on quality of life for severe compensatory hyperhidrosis after thoracic sympathectomy
Source: Interdiscip Cardiovasc Thorac Surg. 2023 Jun 14;36(6):ivad106. doi: 10.1093/icvts/ivad106 (PMC10371036; doi:10.1093/icvts/ivad106)
Supplement: ivad106_Supplementary_Data [file ivad106_Supplementary_Data.zip]

Archive with 2 entries (2 files):
- HDSS.pdf
- dermatology-life-quality-index-dlqi-2.pdf
